# Supplementary material for: ADAM17 variant causes hair loss via ubiquitin ligase TRIM47–mediated degradation
Source: JCI Insight. 2024 May 21;9(13):e177588. doi: 10.1172/jci.insight.177588 (PMC11383180; doi:10.1172/jci.insight.177588)
Supplement: Supporting data values [file jciinsight-9-177588-s038.xlsx]

## Sheet: Figure 2B
	WT					D647N/+					D647N/D647N
Guard	7.1	3.8	5.9	4.8		3.7	3.6	4.2	3.8		0.08	1.2	1.3	1.5	1.3
Awl/Auth	26.94	28.9	26.4	34.2		26	24.4	29.3	26.1		21.9	25	22.8	11.2	10.6
Zigzag	65.8	67.3	67.7	61		70.3	72	66.5	70.1		77.2	73.7	75.8	87.3	88

## Sheet: Figure3B 
Days	WT						D647/+						D647N/D647N
0	10	5	8	10	5	4	10	12	6	10	8	7	10	8	10	10	7	8
2	8	4	6	7	5	1	8	10	5	5	3	2	10	9	11	10	8	7
5	2	1	0	0	0	0	2	0	0	3	0	0	12	16	12	11	9	9
7	40	15	30	20	20	20	20	30	25	50	30	20	25	16	25	20	18	26
9	80	70	75	75	85	75	70	85	85	75	90	87	65	55	50	58	42	78
11	100	100	100	100	100	100	100	100	100	100	100	100	70	59	71	59	72	80

## Sheet: Figure 3D left
	Anagen					Catagen					Telogen
WT	0	0	0	0	0	0	0.018182	0	0	0.028571	1	0.981818	1	1	0.971429
D647N/+	0	0	0	0	0	0.032258	0	0	0.015873	0	0.967742	1	1	0.984127	1
D647N/D647N	0.2	0.209677	0.131579	0.290323	0.166667	0.111111	0.048387	0.078947	0.048387	0.027778	0.688889	0.741935	0.789474	0.66129	0.805556

## Sheet: Figure 3D right
WT	D647/+	D647/D647N
0.858442	0.883333	0.396774
0.866667	0.866667	0.166957
0.843038	0.883333	0.366667
0.960656	0.739024	0.02439
0.852941	0.955556	0.05
0.653643	0.853723	0.125321

## Sheet: Figure 3G 
Figure 3G upper				Figure 3G lower panel
WT	D647/+	D647/D647N		WT	D647/+	D647/D647N
7.18	4.74	1.89		5.73	1.65	1.34
6.8	8.25	3.65		2.82	4.02	1.03
6.4	8.05	2.01		2.91	3.76	1.32
6.73	8.12	3.02		2.26	2.92	1.46
4.46	6.84			2.45	2.62
6.95

## Sheet: Figure 4A
Normal	Patient
571196940	227668635
412034946	289629464
432908863	276983091
398524351	204374728
437619269	302937155
398524351	159180887
396925855	199277812
355929818	195177494

## Sheet: Figure 4B
Normal	Patient
0.994403	0.597678
1.27982	0.868864
0.796109	0.31504
1.00097	0.323064
1.13161	0.152037
0.797089	0.219173

## Sheet: Figure 4C
Normal	Patient
1.95566	1.79374
1.41699	1.13697
0.450476	0.765426
0.176874	0.79386

## Sheet: Figure 4D 
Figure 4D Right panel						Figure 4D left panel
	WT	D647N/+	D647N/D647N				WT	D647N/+	D647N/D647N
High Positive	21.0003	1.8843	0.08729			High Positive	9.7883	8.7637	0.2929
	10.5911	6.0475	0				10.7772	8.6993	0.5439
	24.855	12.1219	0.3416				7.4163	10.358	0.4713
	18.7726	5.9415	0.3416				11.7347	9.4796	0.8406
	18.547	5.9211	0.6406				7.9877	10.1366	1.3529
	10.2966	12.2927	0.3587				7.0331	11.5803	2.9004
	20.8707	9.2849	0.1469				8.6077	11.4785	1.7084
	12.8523	4.9799	4.5301				8.5881	14.5219	1.5799
	16.6512	6.673	0.1433				8.412	25.072	0.7066
	4.7594	3.926	0.5203				7.4671	11.4568	1.8719
	22.4799	13.121	0.3039				8.0656	8.7034	1.5548
	12.5272	7.7773	0.02314				5.6474	9.9736	1.0685
	8.3789	3.589	0.03757				5.6677	12.6697	1.1295
	18.438	4.517	0.7474				14.912	10.7544	1.4099
	1.7655	11.4376	0.06272				15.6516	15.9222	0.9094
	3.8222	8.3197	0.02215				7.6765	9.4796	1.3194
	1.7511	40.624	0.04155				8.4253	11.2635	0.4742
	1.0744	3.926	0.309				9.0339	12.7696	0.5864
	8.4555	3.926	3.1738				7.4534	11.6146	0.6138
	26.7012	8.2805	11.6323				8.0879	11.5763	0.7202
	7.7189	5.9271	21.5463				11.04	8.5205	1.1279
	17.5956	11.4527	1.2703				10.3924	7.2462	0.5087
	18.242	19.0538	1.3205				10.0874	8.3668	0.03158
	20.2069	11.7183	0.02393				9.7584	9.0473	1.5484
	6.6323	5.6949	0.08729				9.7361	8.4734	0.5638
	16.5463	7.9774	4.0389				9.9628	13.2008	0.9572
	1.2703	7.0101	9.9969				7.9618	8.4264	0.01321
	1.3205	1.8765	0.02734				7.4534	9.5333	0.7588
		19.5799	0.196					10.3583	1.1998
		21.0188	0.08107					13.3637	1.4066
		7.394						0.3478	0.3268
								0.2367	0.9584
Positive	14.705	8.8294	1.8847			Positive	10.9967	9.0302	3.8439
	13.7663	12.361	0				12.2904	10.04	4.113
	15.7255	17.2339	3.1074				9.1458	13.6772	5.4481
	14.3846	12.36	3.1074				14.2753	11.4711	7.9875
	14.8944	12.2009	4.5874				10.6743	11.3974	11.1694
	16.0371	17.5143	3.1982				11.2611	10.5182	12.51
	15.7595	17.6838	0.8218				9.7334	10.5392	10.0287
	15.3318	12.7738	10.7229				10.1153	12.2171	10.2419
	15.9557	17.7589	1.7788				7.5925	24.0209	7.8589
	13.0069	12.1829	2.0725				9.8821	14.3012	11.0302
	16.8678	18.5795	1.4257				9.2118	11.0339	11.3559
	14.2072	12.1584	0.8322				9.6472	11.9951	8.3134
	14.3759	12.4115	1.2661				7.6966	12.7705	10.2555
	15.7702	12.4789	1.7795				11.2678	11.9865	9.1933
	11.0323	15.0563	2.1542				12.9214	12.1451	9.3604
	7.9461	15.0009	0.9195				11.9495	11.4711	9.7146
	12.6053	18.7601	0.9845				12.4204	12.854	3.4812
	18.3767	12.1829	1.5456				14.9036	13.1472	5.6607
	17.9801	12.1829	3.6392				9.9587	11.5553	4.0392
	17.7388	9.8664	17.021				9.8567	10.8895	5.197
	18.4915	13.1246	16.1099				8.6667	9.5347	7.0984
	18.0495	15.5538	1.863				9.2256	8.7906	5.318
	19.0543	18.8061	6.7831				11.2782	9.9145	0.1278
	19.668	18.7843	1.4186				9.2838	10.0511	5.9123
	17.021	14.0191	1.8847				9.6005	9.8856	5.9365
	16.1099	16.2899	5.5821				10.3495	11.1856	8.0514
	1.863	14.3959	16.4918				9.7677	9.7333	0.1165
	6.7831	13.7308	1.8053				9.9587	10.4424	6.7878
		14.6196	1.7092					11.4885	5.137
		16.0987	1.1757					13.0677	7.4269
		14.568						1.8774	4.5213
		2.529						2.529	7.4583
Low positive	20.9083	16.4997	19.3468			Low positive	23.0248	19.826	17.7932
	27.1191	31.2032	11.378				23.633	22.5318	19.0148
	19.0928	29.6454	15.9269				21.4591	26.761	19.7333
	21.154	30.8661	15.9269				19.4913	25.4815	23.3613
	22.2008	32.9414	18.7989				23.134	24.8731	27.5918
	26.5687	28.9657	21.8861				23.252	22.037	21.155
	20.7394	31.2457	16.9115				21.6661	22.6376	22.5147
	23.6837	31.1803	25.4675				22.6143	23.6625	23.2561
	24.0752	32.3589	24.3366				16.3964	21.6766	21.2509
	27.5171	28.6498	17.8994				21.3767	27.5161	23.4478
	21.5677	27.0238	12.894				20.916	26.1515	24.6698
	21.6919	27.6828	22.7319				23.2792	23.2292	18.9876
	23.1029	29.0792	26.2447				20.7859	25.1875	24.1233
	21.3315	26.1859	10.9817				17.2071	25.9295	20.7949
	26.7756	27.7265	26.6639				22.1338	23.309	21.9701
	26.8621	30.499	15.5739				24.4915	25.4815	22.3292
	33.0496	13.4522	19.6974				24.2567	24.1606	14.609
	30.4756	28.6498	20.3535				25.5943	25.3613	21.6367
	30.0317	28.6498	23.4138				24.6002	24.0284	15.894
	22.8138	23.1812	31.4285				23.7082	23.888	19.5627
	30.6288	30.6285	28.5584				19.2591	22.7783	22.6934
	26.9643	29.7676	9.3259				19.4908	23.0327	18.5539
	27.843	25.8415	25.7819				23.6968	21.799	2.7368
	27.2021	26.9617	16.3631				18.8736	22.5417	15.3044
	31.4285	29.6444	19.3468				19.4895	22.2173	17.3561
	28.5584	29.1875	30.22				20.4539	22.4678	18.6632
	9.3259	29.0498	31.0242				23.7535	24.2783	2.9698
	25.7819	28.6339	17.1397				24.6002	20.95	21.7409
		25.9907	16.8278					24.5562	16.8436
		26.1372	18.1231					25.2837	19.188
		31.4045						12.2652	20.7663
		7.4583						12.9886	21.83
Negative	43.3863	72.7866	78.6811			Negative	56.1902	62.3802	78.0699
	48.5235	50.3883	88.622				53.2993	58.7289	76.3283
	40.3267	40.9987	80.6241				61.9788	49.2039	74.3473
	45.6888	50.8324	80.6241				54.4987	53.5678	67.8106
	44.3578	48.9366	75.9731				58.204	53.5929	59.8859
	47.0976	41.2273	74.557				58.4538	55.8645	63.4345
	42.6304	41.7856	82.1197				59.9928	55.3446	65.7481
	48.1322	51.0661	59.2795				58.6824	49.5985	64.922
	43.3179	43.2091	73.7413				67.599	29.2305	70.1836
	54.7166	55.2413	79.5077				61.2741	46.726	63.6502
	39.0846	41.2758	85.3764				61.8066	54.1112	62.4196
	51.5737	52.3815	76.4128				61.4262	54.8021	71.6305
	54.1423	54.9204	72.4517				65.8498	49.3723	64.4917
	44.4603	56.8182	86.4914				56.6131	51.3296	68.6019
	60.4266	45.7796	71.1191				49.2932	48.6237	67.76
	61.3696	46.1805	83.4844				55.8825	53.5678	66.6368
	52.594	27.1637	79.2765				54.8976	51.7219	81.4356
	50.0733	55.2413	77.7918				50.4682	48.7219	72.1161
	43.5328	55.2413	69.7733				57.9876	52.8017	79.453
	32.7462	58.6719	39.9181				58.3472	53.6462	74.5202
	43.1608	50.3198	33.7854				61.0341	59.1666	69.0803
	37.3906	43.2259	87.5408				60.8911	60.9305	75.6194
	34.8607	36.2986	66.1145				54.9376	59.9197	97.1039
	32.9229	42.5358	82.1944				62.0842	58.3598	77.2349
	44.9181	50.6416	78.6811				61.1739	59.4237	76.1437
	38.7854	46.5452	60.159				59.2338	53.1459	72.3281
	87.5408	49.5442	42.4871				58.5169	57.5619	96.9005
	66.1145	55.7588	81.0276				57.9876	59.0743	70.7125
		39.8098	81.267					53.5971	76.8196
		36.7454	80.6202					48.2848	71.9785
		46.6335						85.5096	74.3857
		84.2457						84.2457	69.7532

## Sheet: Figure 4E 
WT	D647/+	D647/D647N
1.08252	1.8966	0.452196
0.841841	1.37455	0.282158
0.644456	1.3503	0.057988
1.43118	0.815072	0.226466

[truncated: 29 more sheets: Figure 4F , Figure 5B_x0009__x0009_, Figure 5I, Figure 6C, Figure 7C, Figure 7F, Figure S3C, Figure S3E, Figure S3F, Figure S4A, Figure S4B , Figure S4C, Figure S4D, Figure S4E, Figure S4F, Figure S5A, Figure S5B, Figure S5C, Figure S6B, Figure S6C …]
